# Supplementary material for: Natural Protective Mechanisms of Cucumis callosus Leaves in Escherichia Species-Induced Urinary Tract Infection: An Integrated In Silico and In Vivo Study
Source: Pathogens. 2026 Jan 19;15(1):111. doi: 10.3390/pathogens15010111 (PMC12845193; doi:10.3390/pathogens15010111)
Supplement: Supplementary file 1 [file pathogens-15-00111-s001.zip]

Archive with 1 entries (1 files):
- pathogens-4063109-supplementary.pdf
